# Supplementary material for: Prognostic value of systemic immune-inflammation index/albumin ratio for immunotherapy-treated patients receiving opioids
Source: PLoS One. 2024 Jun 27;19(6):e0305119. doi: 10.1371/journal.pone.0305119 (PMC11210763; doi:10.1371/journal.pone.0305119)
Supplement: S1 Data — (XLSX) [file pone.0305119.s001.xlsx]

## Sheet: PFS
status	SII/ALB	pfs
0	0	18
0	0	17.8
1	0.65	16
0	1.37	15.8
1	1.56	15
0	1.95	14.8
1	2.13	13.5
0	2.22	13.2
0	2.32	13
1	2.44	13.1
0	2.66	12.5
1	2.91	12.2
0	3.35	11.2
1	3.41	11.45
0	3.52	11.34
0	3.62	11.2
1	3.92	11.8
0	3.95	11.5
0	4.02	10.8
0	4.05	11.5
1	4.05	10.6
0	4.45	10.5
0	4.59	10.4
0	4.87	10.3
0	4.93	9.6
1	4.93	10.2
0	5.15	9.8
0	5.23	9.7
1	5.24	9.4
0	5.34	9.1
0	5.48	9.2
1	5.49	8.5
0	5.51	8.4
0	5.54	8.5
0	5.81	8.9
0	6.14	8.2
0	6.26	8.5
1	6.63	9.5
0	6.69	9.8
0	6.86	9.7
0	6.94	9.4
1	7.2	9.34
0	7.29	9.28
0	7.41	9.54
1	7.59	9.23
0	7.69	9.12
0	7.82	9.67
0	8.09	9.34
1	8.44	9.71
0	8.59	9.05
0	8.66	8.9
0	9.4	9.1
0	9.72	9.2
0	9.8	8.5
1	9.83	8.4
0	9.86	8.5
1	9.92	9.2
1	10.4	8.5
0	10.61	8.4
0	10.68	8.9
0	10.79	8.4
0	10.94	8.3
0	11.41	8.2
0	11.52	7.9
1	11.96	7.6
0	11.99	7.8
0	12	7.7
0	12.36	7.3
0	12.43	7.2
0	12.49	7.4
1	12.51	7.54
1	12.73	7.34
0	12.84	7.21
1	13.45	7.8
0	13.67	7.6
0	13.67	7.3
0	15.03	7.4
0	15.09	7.2
0	15.64	7.1
1	15.82	7.3
0	16.22	6.3
0	16.72	6.1
1	16.81	6.7
0	17.08	6.3
1	17.29	6.5
0	17.32	6.8
0	17.32	6.34
0	17.49	6.54
1	17.62	6.2
0	17.62	6.3
1	17.84	6.1
1	17.97	5.76
0	18.07	4.52
1	18.3	5.9
1	18.56	6.9
1	18.58	5.7
0	18.63	6.3
0	18.84	6.1
0	19.06	5.8
1	19.33	5.9
0	19.38	5.7
1	20.02	5.4
0	20.03	5.1
1	20.74	5
0	20.86	4.9
1	20.88	4.8
0	21.43	5.3
1	21.75	4.7
1	21.78	4.4
0	21.79	4.5
0	22.31	4.3
1	22.32	4.2
1	22.41	4.1
1	22.47	4
1	22.61	3.9
1	23.74	3.8
0	23.75	3.2
1	24.03	10.1
1	24.03	10.4
1	24.58	9.8
1	24.71	9.51
1	25.07	9.4
1	25.07	9.3
1	25.35	8.6
1	25.85	7.6
1	25.97	7.8
1	26.89	7.6
1	27.47	7.7
1	27.55	6.8
1	27.73	7.3
1	29.95	6.9
1	30.55	6.3
1	30.74	7.2
1	31.91	7.1
1	32.24	7
1	33.4	6.8
1	33.64	6.7
1	33.95	6.4
1	33.95	6.3
1	35.19	6.3
1	35.5	6.2
1	35.69	6.1
0	36.2	7.5
1	37.49	5.3
1	37.83	5.2
1	39.25	5.1
1	39.3	5
1	40.9	4.8
1	41.31	5.3
1	41.46	5.2
1	41.46	5.1
1	41.68	4.6
1	41.74	4.8
1	42.04	5.1
1	42.07	6.1
1	42.73	4.2
1	42.9	4.1
1	44.41	4.55
1	44.45	5.1
1	45.29	5.2
1	46.57	5.2
1	48.6	5.3
1	50.54	5.6
0	52.21	5.97
1	52.42	5.87
1	53.63	5.21
1	53.91	4.7
1	54.16	4.86
1	56.68	6.34
1	64.33	5.1
0	64.37	4.99
1	68.29	4.1
1	68.92	4.28
1	69.87	4.3
1	70.16	2.25
1	71.94	4.5
1	76.5	3.8
1	77.48	3.1
1	83.49	3.6
1	86.95	3.6
1	87.19	3.5
1	87.86	3.6
0	97.07	2.1
1	131.88	2.76
1	147.67	1.9

## Sheet: 基本信息
	Table1 Clinicopathological Parameters of 185 patients receiving immunotherapy with opioid															分组后的频率表								两组之间的差异性分析
	Characteristic	Total	Low SII/ALB group	High SII/ALB group	P		总频率表									性别								独立样本检验
		N=185(%)	N=105(56.76%)	N=80(43.24%)						试试 =A1&"（"&B2&"）"						SII/ALB分组			频率	百分比	有效百分比	累积百分比				莱文方差等同性检验		平均值等同性 t 检验
	Gender						性别									≤20.86	有效	女	37	35.2	35.2	35.2	37(35.2)			F	显著性	t	自由度	Sig.（双尾）	平均值差值	标准误差差值	差值 95% 置信区间		显著性
	Female	67(36.22)	37(35.2)	30(37.5)	0.534				频率	百分比	有效百分比	累积百分比						男	68	64.8	64.8	100	68(64.8)										下限	上限
	Male	118(63.78)	68(64.8)	50(62.5)			有效	女	67	36.22	36.2	36.2	67(36.22)					总计	105	100	100		105(100)	性别	假定等方差	0.387607	0.534335	0.315485	183	0.752753	0.022619	0.071696	-0.118838	0.164076	0.534
	Age							男	118	63.78	63.8	100	118(63.78)			＞20.86	有效	女	30	37.5	37.5	37.5	30(37.5)		不假定等方差			0.31485	168.895	0.753264	0.022619	0.0718407	-0.119202	0.16444
	≤60	80(43.24)	45(42.9)	35(43.8)	0.811			总计	185	100	100		185(100)					男	50	62.5	62.5	100	50(62.5)	体力状态	假定等方差	49.2991	4.16234e-11	-8.05359	183	9.98125e-14	-0.494643	0.0614189	-0.615823	-0.373463	0
	＞60	105(56.76)	60(57.1)	45(56.3)									()					总计	80	100	100		80(100)		不假定等方差			-7.72255	138.365	2.07206e-12	-0.494643	0.0640518	-0.62129	-0.367996
	ECOG PS						体力状态						()										()	分期	假定等方差	9.41971	0.00247318	-1.72648	183	0.0859491	-0.12619	0.0730913	-0.2704	0.0180195	0.002
	0-1	119(64.32)	90(85.70)	29(36.3)	＜0.001***				频率	百分比	有效百分比	累积百分比	频率(百分比)			体力状态							()		不假定等方差			-1.73694	173.808	0.0841685	-0.12619	0.0726508	-0.269582	0.0172009
	2	66(35.68)	15(14.30)	51(63.8)			有效	0-1	119	64.32	64.3	64.3	119(64.32)			SII/ALB分组			频率	百分比	有效百分比	累积百分比	频率(百分比)	转移数目	假定等方差	0.265836	0.606761	-3.55596	183	0.000479443	-0.256548	0.0721457	-0.398892	-0.114203	0.607
	Staging							2	66	35.68	35.7	100	66(35.68)			≤20.86	有效	0-1	90	85.7	85.7	85.7	90(85.7)		不假定等方差			-3.56014	170.928	0.000480163	-0.256548	0.0720612	-0.398792	-0.114303
	＜IV	78(42.16)	50(47.6)	28(35)	0.002**			总计	185	100	100		185(100)					2	15	14.3	14.3	100	15(14.3)	癌症类型	假定等方差	0.183387	0.668982	-0.501329	183	0.616742	-0.128571	0.256461	-0.634572	0.377429	0.669
	IV	107(57.84)	55(52.4)	52(65)									()					总计	105	100	100		105(100)		不假定等方差			-0.49909	167.255	0.618372	-0.128571	0.257612	-0.637161	0.380018
	No of metastatic sites						分期						()			＞20.86	有效	0-1	29	36.3	36.3	36.3	29(36.3)	免疫治疗药物类型	假定等方差	0.818342	0.366855	0.567816	183	0.570856	0.0791667	0.139423	-0.195917	0.35425	0.367
	≤2	94(50.81)	65(61.9)	29(36.3)	0.607				频率	百分比	有效百分比	累积百分比	频率(百分比)					2	51	63.8	63.8	100	51(63.8)		不假定等方差			0.564286	166.048	0.573321	0.0791667	0.140295	-0.197826	0.356159
	>2	91(49.19)	40(38.1)	51(63.8)			有效	＜Ⅳ	78	42.16	42.2	42.2	78(42.16)					总计	80	100	100		80(100)	线数	假定等方差	0.238201	0.626092	-1.94393	183	0.0534373	-0.143452	0.073795	-0.289051	0.00214609	0.626
	Cancer type							Ⅳ	107	57.84	57.8	100	107(57.84)										()		不假定等方差			-1.94211	169.593	0.0537811	-0.143452	0.0738644	-0.289264	0.00235962
	NSCLC	78(42.16)	45(42.9)	33(41.3)	0.669			总计	185	100	100		185(100)			分期							()	联合药物	假定等方差	7.66967	0.00619438	-2.19985	183	0.0290703	-0.16131	0.0733276	-0.305986	-0.0166333	0.006
	Melanoma	24(12.97)	15(14.3)	9(11.3)									()			SII/ALB分组			频率	百分比	有效百分比	累积百分比	频率(百分比)		不假定等方差			-2.21083	173.205	0.0283571	-0.16131	0.0729632	-0.305321	-0.017298
	Hepatobiliary cancer	23(12.43)	13(12.4)	10(12.5)			转移数目						()			≤20.86	有效	＜Ⅳ	50	47.6	47.6	47.6	50(47.6)
	Colorectal cancer	21(11.35)	9(8.6)	12(15)					频率	百分比	有效百分比	累积百分比	频率(百分比)					Ⅳ	55	52.4	52.4	100	55(52.4)
	Head and neck	27(14.59)	18(17.1)	9(11.3)			有效	≤2	94	50.81	50.8	50.8	94(50.81)					总计	105	100	100		105(100)	不良反应	假定等方差	82.9802	1.44077e-16	-4.41362	183	1.73385e-05	-0.257738	0.058396	-0.372954	-0.142522	0
	Others	12(6.49)	5(4.8)	7(8.8)				＞2	91	49.19	49.2	100	91(49.19)			＞20.86	有效	＜Ⅳ	28	35	35	35	28(35)		不假定等方差			-4.16627	126.112	5.70236e-05	-0.257738	0.061863	-0.380162	-0.135314
	ICI							总计	185	100	100		185(100)					Ⅳ	52	65	65	100	52(65)	中性粒分组	假定等方差	84.585	8.25622e-17	-3.77181	183	0.000218665	-0.152381	0.0404	-0.232091	-0.0726713	0
	Camrelizumab	88(47.57)	46(43.8)	42(52.5)	0.367								()					总计	80	100	100		80(100)		不假定等方差			-4.32396	104	3.52321e-05	-0.152381	0.0352411	-0.222265	-0.0824966
	Toripalimab	51(27.57)	33(31.4)	18(22.5)			癌症类型						()										()	淋巴分组	假定等方差	7.61027	0.00639316	3.00722	183	0.00300732	0.216667	0.0720489	0.0745134	0.35882	0.006
	Sintilimab	35(18.92)	20(19)	15(18.8)					频率	百分比	有效百分比	累积百分比	频率(百分比)			转移数目							()		不假定等方差			2.9847	165.153	0.00326996	0.216667	0.0725924	0.0733378	0.359996
	Others	11(5.95)	6(5.7)	5(6.3)			有效	NSCLC	78	42.16	42.2	42.2	78(42.16)			SII/ALB分组			频率	百分比	有效百分比	累积百分比	频率(百分比)	单核分组	假定等方差	32.6706	4.36572e-08	-5.48135	183	1.38453e-07	-0.365476	0.0666764	-0.497029	-0.233923	0
	Treatment line of Immunotherapy							Melanoma	24	12.97	13	55.1	24(12.97)			≤20.86	有效	≤2	65	61.9	61.9	61.9	65(61.9)		不假定等方差			-5.33904	150.9	3.36998e-07	-0.365476	0.0684536	-0.500727	-0.230225
	First	96(51.89)	61(59.6)	35(43.8)	0.626			Hepatobiliary cancer	23	12.43	12.4	67.6	23(12.43)					＞2	40	38.1	38.1	100	40(38.1)	血红蛋白分组	假定等方差	11.2196	0.000982902	2.44949	183	0.0152472	0.17619	0.0719295	0.0342728	0.318108	0.001
	Non- first	89(48.11)	56(40.4)	45(56.3)				Colorectal cancer	21	11.35	11.4	78.9	21(11.35)					总计	105	100	100		105(100)		不假定等方差			2.42706	163.957	0.0163048	0.17619	0.0725942	0.0328505	0.31953
	Combined medication							Head and neck	27	14.59	14.6	93.5	27(14.59)			＞20.86	有效	≤2	29	36.3	36.3	36.3	29(36.3)	血小板分组	假定等方差	84.3333	9.00765e-17	-3.77455	183	0.000216446	-0.168452	0.0446285	-0.256505	-0.0803999	0
	ICIs+opioids	84(45.41)	55(52.4)	29(36.3)	0.241468			Others	12	6.49	6.5	100	12(6.49)					＞2	51	63.8	63.8	100	51(63.8)		不假定等方差			-4.23609	126.061	4.35229e-05	-0.168452	0.039766	-0.247148	-0.0897571
	ICIs+opioids＋others	101(54.59)	50(47.6)	51(63.8)				总计	185	100	100		185(100)					总计	80	100	100		80(100)	白蛋白分组	假定等方差	16.8157	6.18944e-05	2.08112	183	0.0388153	0.128571	0.06178	0.00667869	0.250464	0
	Opioid doses												()										()		不假定等方差			2.02682	150.796	0.0444429	0.128571	0.063435	0.00323516	0.253908
	Low dose（＜30mg/d）	101(54.59)	66(62.9)	35(43.8)	0.099		免疫治疗药物类型						()			癌症类型							()	TNFa1分组	假定等方差	7.7651	0.00588823	1.35252	183	0.177876	0.075	0.0554519	-0.0344072	0.184407	0.006
	Moderate and High dose（≥30mg/d）	84(45.41)	39(37.1)	45(56.3)					频率	百分比	有效百分比	累积百分比	频率(百分比)			SII/ALB分组			频率	百分比	有效百分比	累积百分比	频率(百分比)		不假定等方差			1.38724	181.696	0.167069	0.075	0.0540644	-0.0316747	0.181675
	Adverse reaction						有效	Camrelizumab	88	47.57	47.6	47.6	88(47.57)			≤20.86	有效	NSCLC	45	42.9	42.9	42.9	45(42.9)	IL1B分组	假定等方差	3.78557	0.0532282	0.989961	183	0.3235	0.072619	0.0733554	-0.0721121	0.21735	0.053
	Grade1-2	145(78.38)	94(89.5)	51(63.8)	0.006			Toripalimab	51	27.57	27.6	75.1	51(27.57)					Melanoma	15	14.3	14.3	57.1	15(14.3)		不假定等方差			0.993362	172.299	0.321926	0.072619	0.0731043	-0.0716762	0.216914
	Grade3-4	40(21.62)	11(10.5)	29(36.3)				Sintilimab	35	18.92	18.9	94.1	35(18.92)					Hepatobiliary cancer	13	12.4	12.4	69.5	13(12.4)	IL5分组	假定等方差	0.713072	0.399528	-0.457988	183	0.647505	-0.0339286	0.0740818	-0.180093	0.112236	0.4
	Neutrophils（x10^9/L）							Others	11	5.95	5.9	100	11(5.95)					Colorectal cancer	9	8.6	8.6	78.1	9(8.6)		不假定等方差			-0.457429	169.411	0.647949	-0.0339286	0.0741724	-0.18035	0.112493
	≤1.8	16(8.65)	16(15.2)	0(0)	＜0.001***			总计	185	100	100		185(100)					Head and neck	18	17.1	17.1	95.2	18(17.1)	IL6分组	假定等方差	14.4622	0.000194715	-2.47601	183	0.0141949	-0.179762	0.0726016	-0.323006	-0.0365182	0
	＞1.8	169(91.35)	89(84.8)	80(100)									()					Others	5	4.8	4.8	100	5(4.8)		不假定等方差			-2.49753	175.225	0.0134283	-0.179762	0.0719759	-0.321813	-0.0377107
	Lymphocyte（x109/L）						线数						()					总计	105	100	100		105(100)	SII分组	假定等方差	9.27337	0.00266826	1.96285	183	0.0511795	0.141667	0.072174	-0.000733577	0.284067	0.003
	≤1.1	79(42.7)	35(33.3)	44(55)	0.006**				频率	百分比	有效百分比	累积百分比	频率(百分比)			＞20.86	有效	NSCLC	33	41.3	41.3	41.3	33(41.3)		不假定等方差			1.94715	164.792	0.0532161	0.141667	0.0727557	-0.00198693	0.28532
	＞1.1	106(57.3)	70(66.7)	36(45)			有效	First	96	51.89	51.9	51.9	96(51.89)					Melanoma	9	11.3	11.3	52.5	9(11.3)	肿瘤类型	假定等方差	0.193859	0.660243	-0.218141	183	0.827562	-0.0160714	0.0736746	-0.161432	0.129289	0.66
	monocyte（g/L)							Non- first	89	48.11	48.1	100	89(48.11)					Hepatobiliary cancer	10	12.5	12.5	65	10(12.5)		不假定等方差			-0.218252	170.513	0.827494	-0.0160714	0.0736372	-0.161429	0.129286
	≤0.6	117(63.24)	83(79)	34(42.5)	＜0.001***			总计	185	100	100		185(100)					Colorectal cancer	12	15	15	80	12(15)	免疫治疗分组	假定等方差	0.0920997	0.761869	-0.151829	183	0.879489	-0.00535714	0.035284	-0.074973	0.0642587	0.762
	＞0.6	68(36.76)	22(21)	46(57.5)									()					Head and neck	9	11.3	11.3	91.3	9(11.3)		不假定等方差			-0.150936	166.279	0.880209	-0.00535714	0.0354929	-0.075432	0.0647177
	Hemoglobin（g/L）						联合药物						()					Others	7	8.8	8.8	100	7(8.8)	剂量分组	假定等方差	2.74665	0.0991715	-2.61972	183	0.00953881	-0.191071	0.0729358	-0.334975	-0.0471683	0.099
	≤110	74(40)	34(32.4)	40(50)	0.001**				频率	百分比	有效百分比	累积百分比	频率(百分比)					总计	80	100	100		80(100)		不假定等方差			-2.60983	167.724	0.00987803	-0.191071	0.0732121	-0.335607	-0.0465355
	＞110	111(60)	71(67.6)	40(50)			有效	ICIs+opioids	84	45.41	45.4	45.4	84(45.41)										()	年龄分组	假定等方差	0.057095	0.811415	0.120788	183	0.903991	0.00892857	0.0739192	-0.136915	0.154772	0.811
	Blood platelet（x109/L）							ICIs+opioids＋others	101	54.59	54.6	100	101(54.59)			免疫治疗药物类型							()		不假定等方差			0.120724	169.852	0.904053	0.00892857	0.0739588	-0.137068	0.154925
	≤100	20(10.81)	19(18.1)	1(1.3)	＜0.001***			总计	185	100	100		185(100)			SII/ALB分组			频率	百分比	有效百分比	累积百分比	频率(百分比)
	＞100	165(89.19)	86(81.9)	79(98.8)									()			≤20.86	有效	Camrelizumab	46	43.8	43.8	43.8	46(43.8)
	Albumin(ALB)(g/dL)						阿片类药物剂量						()					Toripalimab	33	31.4	31.4	75.2	33(31.4)
	≤35	42(22.7)	18(17.1)	24(30)	＜0.001***				频率	百分比	有效百分比	累积百分比	频率(百分比)					Sintilimab	20	19	19	94.3	20(19)
	＞35	143(77.3)	87(82.9)	56(70)			有效	Low dose（＜30mg/d）	101	54.59	54.6	54.6	101(54.59)					Others	6	5.7	5.7	100	6(5.7)
	TNF-a(pg/mL)							Moderate dose（30-60mg/d）	48	25.95	25.9	80.5	48(25.95)					总计	105	100	100		105(100)
	≤4.3	154(83.24)	84(80)	70(87.5)	0.006**			High doses（>60mg/d）	36	19.46	19.5	100	36(19.46)			＞20.86	有效	Camrelizumab	42	52.5	52.5	52.5	42(52.5)
	＞4.3	31(16.76)	21(20)	10(12.5)				总计	185	100	100		185(100)					Toripalimab	18	22.5	22.5	75	18(22.5)
	IL1β(pg/mL)												()					Sintilimab	15	18.8	18.8	93.8	15(18.8)
	≤12.4	108(58.38)	58(55.2)	50(62.5)	0.053		不良反应						()					Others	5	6.3	6.3	100	5(6.3)
	＞12.4	77(41.62)	47(44.8)	30(37.5)					频率	百分比	有效百分比	累积百分比	频率(百分比)					总计	80	100	100		80(100)
	IL5(pg/mL)						有效	Grade1-2	145	78.38	78.4	78.4	145(78.38)										()
	≤3.1	103(55.68)	60(57.1)	43(53.8)	0.4			Grade3-4	40	21.62	21.6	100	40(21.62)			线数							()
	＞3.1	82(44.32)	45(42.9)	37(46.3)				总计	185	100	100		185(100)			SII/ALB分组			频率	百分比	有效百分比	累积百分比	频率(百分比)
	IL6(pg/mL)												()			≤20.86	有效	First	61	58.1	58.1	58.1	61(58.1)
	≤5.4	79(42.7)	53(50.5)	26(32.5)	＜0.001***		中性粒分组						()					Non- first	44	41.9	41.9	100	44(41.9)
	＞5.4	106(57.3)	52(49.5)	54(67.5)					频率	百分比	有效百分比	累积百分比	频率(百分比)					总计	105	100	100		105(100)
	SII						有效	≤1.8	16	8.65	8.6	8.6	16(8.65)			＞20.86	有效	First	35	43.8	43.8	43.8	35(43.8)
	≤100	105(56.76)	35(33.3)	38(47.5)	0.003**			＞1.8	169	91.35	91.4	100	169(91.35)					Non- first	45	56.3	56.3	100	45(56.3)
	＞100	80(43.24)	70(66.7)	42(52.5)				总计	185	100	100		185(100)					总计	80	100	100		80(100)
	* P＜0.05 ** P＜0.01 ***P＜0.001												()										()
							淋巴分组						()			联合药物							()
									频率	百分比	有效百分比	累积百分比	频率(百分比)			SII/ALB分组			频率	百分比	有效百分比	累积百分比	频率(百分比)
							有效	≤1.1	79	42.7	42.7	42.7	79(42.7)			≤20.86	有效	ICIs+opioids	55	52.4	52.4	52.4	55(52.4)
								＞1.1	106	57.3	57.3	100	106(57.3)					ICIs+opioids＋others	50	47.6	47.6	100	50(47.6)
								总计	185	100	100		185(100)					总计	105	100	100		105(100)
													()			＞20.86	有效	ICIs+opioids	29	36.3	36.3	36.3	29(36.3)
							单核分组						()					ICIs+opioids＋others	51	63.8	63.8	100	51(63.8)
									频率	百分比	有效百分比	累积百分比	频率(百分比)					总计	80	100	100		80(100)
							有效	≤0.6	117	63.24	63.2	63.2	117(63.24)
								＞0.6	68	36.76	36.8	100	68(36.76)
								总计	185	100	100		185(100)
													()
							血红蛋白分组						()
									频率	百分比	有效百分比	累积百分比	频率(百分比)
							有效	≤110	74	40	40	40	74(40)
								＞110	111	60	60	100	111(60)
								总计	185	100	100		185(100)
													()
							血小板分组						()
									频率	百分比	有效百分比	累积百分比	频率(百分比)										()
							有效	≤100	20	10.81	10.8	10.8	20(10.81)			不良反应							()
								＞100	165	89.19	89.2	100	165(89.19)			SII/ALB分组			频率	百分比	有效百分比	累积百分比	频率(百分比)
								总计	185	100	100		185(100)			≤20.86	有效	Grade1-2	94	89.5	89.5	89.5	94(89.5)
													()					Grade3-4	11	10.5	10.5	100	11(10.5)
							白蛋白分组						()					总计	105	100	100		105(100)
									频率	百分比	有效百分比	累积百分比	频率(百分比)			＞20.86	有效	Grade1-2	51	63.8	63.8	63.8	51(63.8)
							有效	≤35	42	22.7	22.7	22.7	42(22.7)					Grade3-4	29	36.3	36.3	100	29(36.3)
								＞35	143	77.3	77.3	100	143(77.3)					总计	80	100	100		80(100)
								总计	185	100	100		185(100)										()
													()			中性粒分组							()
							TNFa1分组						()			SII/ALB分组			频率	百分比	有效百分比	累积百分比	频率(百分比)
									频率	百分比	有效百分比	累积百分比	频率(百分比)			≤20.86	有效	≤1.8	16	15.2	15.2	15.2	16(15.2)
							有效	≤4.3	154	83.24	83.2	83.2	154(83.24)					＞1.8	89	84.8	84.8	100	89(84.8)
								＞4.3	31	16.76	16.8	100	31(16.76)					总计	105	100	100		105(100)
								总计	185	100	100		185(100)			＞20.86	有效	＞1.8	80	100	100	100	80(100)
													()										()
							IL1B分组						()			淋巴分组							()
									频率	百分比	有效百分比	累积百分比	频率(百分比)			SII/ALB分组			频率	百分比	有效百分比	累积百分比	频率(百分比)
							有效	≤12.4	108	58.38	58.4	58.4	108(58.38)			≤20.86	有效	≤1.1	35	33.3	33.3	33.3	35(33.3)
								＞12.4	77	41.62	41.6	100	77(41.62)					＞1.1	70	66.7	66.7	100	70(66.7)
								总计	185	100	100		185(100)					总计	105	100	100		105(100)
													()			＞20.86	有效	≤1.1	44	55	55	55	44(55)
							IL5分组						()					＞1.1	36	45	45	100	36(45)
									频率	百分比	有效百分比	累积百分比	频率(百分比)					总计	80	100	100		80(100)
							有效	≤3.1	103	55.68	55.7	55.7	103(55.68)										()
								＞3.1	82	44.32	44.3	100	82(44.32)			单核分组							()
								总计	185	100	100		185(100)			SII/ALB分组			频率	百分比	有效百分比	累积百分比	频率(百分比)
													()			≤20.86	有效	≤0.6	83	79	79	79	83(79)
							IL6分组						()					＞0.6	22	21	21	100	22(21)
									频率	百分比	有效百分比	累积百分比	频率(百分比)					总计	105	100	100		105(100)
							有效	≤5.4	79	42.7	42.7	42.7	79(42.7)			＞20.86	有效	≤0.6	34	42.5	42.5	42.5	34(42.5)
								＞5.4	106	57.3	57.3	100	106(57.3)					＞0.6	46	57.5	57.5	100	46(57.5)
								总计	185	100	100		185(100)					总计	80	100	100		80(100)
													()										()
							SII分组						()			血红蛋白分组							()
									频率	百分比	有效百分比	累积百分比	频率(百分比)			SII/ALB分组			频率	百分比	有效百分比	累积百分比	频率(百分比)
							有效	≤100	73	39.46	39.5	39.5	73(39.46)			≤20.86	有效	≤110	34	32.4	32.4	32.4	34(32.4)
								＞100	112	60.54	60.5	100	112(60.54)					＞110	71	67.6	67.6	100	71(67.6)
								总计	185	100	100		185(100)					总计	105	100	100		105(100)
													()			＞20.86	有效	≤110	40	50	50	50	40(50)
							肿瘤类型						()					＞110	40	50	50	100	40(50)
									频率	百分比	有效百分比	累积百分比	频率(百分比)					总计	80	100	100		80(100)
							有效	NSCLC	78	42.16	42.2	42.2	78(42.16)										()
								其他	107	57.84	57.8	100	107(57.84)			血小板分组							()
								总计	185	100	100		185(100)			SII/ALB分组			频率	百分比	有效百分比	累积百分比	频率(百分比)
													()			≤20.86	有效	≤100	19	18.1	18.1	18.1	19(18.1)
							免疫治疗分组						()					＞100	86	81.9	81.9	100	86(81.9)
									频率	百分比	有效百分比	累积百分比	频率(百分比)					总计	105	100	100		105(100)
							有效	PD-1	174	94.05	94.1	94.1	174(94.05)			＞20.86	有效	≤100	1	1.3	1.3	1.3	1(1.3)
								其他	11	5.95	5.9	100	11(5.95)					＞100	79	98.8	98.8	100	79(98.8)
								总计	185	100	100		185(100)					总计	80	100	100		80(100)
													()										()
							剂量分组						()			白蛋白分组							()
									频率	百分比	有效百分比	累积百分比	频率(百分比)			SII/ALB分组			频率	百分比	有效百分比	累积百分比	频率(百分比)
							有效	低剂量	101	54.59	54.6	54.6	101(54.59)			≤20.86	有效	≤35	18	17.1	17.1	17.1	18(17.1)
								其他	84	45.41	45.4	100	84(45.41)					＞35	87	82.9	82.9	100	87(82.9)
								总计	185	100	100		185(100)					总计	105	100	100		105(100)
													()			＞20.86	有效	≤35	24	30	30	30	24(30)
							年龄分组						()					＞35	56	70	70	100	56(70)
									频率	百分比	有效百分比	累积百分比	频率(百分比)					总计	80	100	100		80(100)
							有效	≤60	80	43.24	43.2	43.2	80(43.24)										()
								＞60	105	56.76	56.8	100	105(56.76)			TNFa1分组							()
								总计	185	100	100		185(100)			SII/ALB分组			频率	百分比	有效百分比	累积百分比	频率(百分比)
													()			≤20.86	有效	≤4.3	84	80	80	80	84(80)
							SII/ALB分组						()					＞4.3	21	20	20	100	21(20)
									频率	百分比	有效百分比	累积百分比	频率(百分比)					总计	105	100	100		105(100)
							有效	≤20.86	105	56.76	56.8	56.8	105(56.76)			＞20.86	有效	≤4.3	70	87.5	87.5	87.5	70(87.5)
								＞20.86	80	43.24	43.2	100	80(43.24)					＞4.3	10	12.5	12.5	100	10(12.5)
								总计	185	100	100		185(100)					总计	80	100	100		80(100)
																							()
																IL1B分组							()
																SII/ALB分组			频率	百分比	有效百分比	累积百分比	频率(百分比)
																≤20.86	有效	≤12.4	58	55.2	55.2	55.2	58(55.2)
																		＞12.4	47	44.8	44.8	100	47(44.8)
																		总计	105	100	100		105(100)
																＞20.86	有效	≤12.4	50	62.5	62.5	62.5	50(62.5)
																		＞12.4	30	37.5	37.5	100	30(37.5)
																		总计	80	100	100		80(100)
																							()
																IL5分组							()
																SII/ALB分组			频率	百分比	有效百分比	累积百分比	频率(百分比)
																≤20.86	有效	≤3.1	60	57.1	57.1	57.1	60(57.1)
																		＞3.1	45	42.9	42.9	100	45(42.9)
																		总计	105	100	100		105(100)
																＞20.86	有效	≤3.1	43	53.8	53.8	53.8	43(53.8)
																		＞3.1	37	46.3	46.3	100	37(46.3)
																		总计	80	100	100		80(100)
																							()
																IL6分组							()
																SII/ALB分组			频率	百分比	有效百分比	累积百分比	频率(百分比)
																≤20.86	有效	≤5.4	53	50.5	50.5	50.5	53(50.5)
																		＞5.4	52	49.5	49.5	100	52(49.5)
																		总计	105	100	100		105(100)
																＞20.86	有效	≤5.4	26	32.5	32.5	32.5	26(32.5)
																		＞5.4	54	67.5	67.5	100	54(67.5)
																		总计	80	100	100		80(100)
																							()
																SII分组							()
																SII/ALB分组			频率	百分比	有效百分比	累积百分比	频率(百分比)
																≤20.86	有效	≤100	35	33.3	33.3	33.3	35(33.3)
																		＞100	70	66.7	66.7	100	70(66.7)
																		总计	105	100	100		105(100)
																＞20.86	有效	≤100	38	47.5	47.5	47.5	38(47.5)
																		＞100	42	52.5	52.5	100	42(52.5)
																		总计	80	100	100		80(100)
																							()
																肿瘤类型							()
																SII/ALB分组			频率	百分比	有效百分比	累积百分比	频率(百分比)
																≤20.86	有效	NSCLC	45	42.9	42.9	42.9	45(42.9)
																		其他	60	57.1	57.1	100	60(57.1)
																		总计	105	100	100		105(100)
																＞20.86	有效	NSCLC	33	41.3	41.3	41.3	33(41.3)
																		其他	47	58.8	58.8	100	47(58.8)
																		总计	80	100	100		80(100)
																							()
																免疫治疗分组							()
																SII/ALB分组			频率	百分比	有效百分比	累积百分比	频率(百分比)
																≤20.86	有效	PD-1	99	94.3	94.3	94.3	99(94.3)
																		其他	6	5.7	5.7	100	6(5.7)
																		总计	105	100	100		105(100)
																＞20.86	有效	PD-1	75	93.8	93.8	93.8	75(93.8)
																		其他	5	6.3	6.3	100	5(6.3)
																		总计	80	100	100		80(100)
																							()
																剂量分组							()
																SII/ALB分组			频率	百分比	有效百分比	累积百分比	频率(百分比)
																≤20.86	有效	低剂量	66	62.9	62.9	62.9	66(62.9)
																		其他	39	37.1	37.1	100	39(37.1)
																		总计	105	100	100		105(100)
																＞20.86	有效	低剂量	35	43.8	43.8	43.8	35(43.8)
																		其他	45	56.3	56.3	100	45(56.3)
																		总计	80	100	100		80(100)
																							()
																年龄分组							()
																SII/ALB分组			频率	百分比	有效百分比	累积百分比	频率(百分比)
																≤20.86	有效	≤60	45	42.9	42.9	42.9	45(42.9)
																		＞60	60	57.1	57.1	100	60(57.1)
																		总计	105	100	100		105(100)
																＞20.86	有效	≤60	35	43.8	43.8	43.8	35(43.8)
																		＞60	45	56.3	56.3	100	45(56.3)
																		总计	80	100	100		80(100)

## Sheet: 疗效
											个案处理摘要									ORR分组 * 组别 交叉表							DCR分组 * 组别 交叉表
Table 2: Correlation Analysis between SII/ALB Ratio and the Efficacy of Immunotherapy with Opioid.												个案											组别		总计					组别		总计
	Total	CR(%)	PR(%)	SD(%)	PD(%)	ORR(%)	P	DCR(%)	P			有效		缺失		总计							低SII/ALB	高SII/ALB						低SII/ALB	高SII/ALB
Low SII/ALB group	105	8(7.62)	24(22.86)	38(36.19)	35(33.33)	32(30.48)	＜0.001***	70(66.67)	＜0.001***			N	百分比	N	百分比	N	百分比			ORR分组	ORR	计数	32	7	39		DCR分组	DCR	计数	70	15	85
High SII/ALB group	80	2(2.5)	5(6.25)	8(10)	65(81.25)	7(8.75)		15(18.75)			亚组 * 组别	185	1	0	0	185	1					占 ORR分组 的百分比	0.820513	0.179487	1				占 DCR分组 的百分比	0.823529	0.176471	1
																						占 组别 的百分比	0.304762	0.0875	0.210811				占 组别 的百分比	0.666667	0.1875	0.459459
`	Low SII/ALB group		High SII/ALB group		P						亚组 * 组别 交叉表											占总计的百分比	0.172973	0.0378378	0.210811				占总计的百分比	0.378378	0.0810811	0.459459
	（n=105）		（n=80）											组别		总计					其余	计数	73	73	146			其余	计数	35	65	100
CR (%)	8	0.0762	2	0.025										低SII/ALB	高SII/ALB							占 ORR分组 的百分比	0.5	0.5	1				占 DCR分组 的百分比	0.35	0.65	1
PR(%)	24	0.2286	5	0.0625							亚组	CR	计数	8	2	10						占 组别 的百分比	0.695238	0.9125	0.789189				占 组别 的百分比	0.333333	0.8125	0.540541
SD(%)	38	0.3619	8	0.1									占 亚组 的百分比	0.8	0.2	1						占总计的百分比	0.394595	0.394595	0.789189				占总计的百分比	0.189189	0.351351	0.540541
PD(%)	35	0.3333	65	0.8125									占 组别 的百分比	0.0761905	0.025	0.0540541				总计		计数	105	80	185		总计		计数	105	80	185
ORR(%)	32	0.3048	7	0.0875	＜0.001***								占总计的百分比	0.0432432	0.0108108	0.0540541						占 ORR分组 的百分比	0.567568	0.432432	1				占 DCR分组 的百分比	0.567568	0.432432	1
DCR(%)	70	0.6667	15	0.1875	＜0.001***							PR	计数	24	5	29						占 组别 的百分比	1	1	1				占 组别 的百分比	1	1	1
* P＜0.05 ** P＜0.01 ***P＜0.001													占 亚组 的百分比	0.827586	0.172414	1						占总计的百分比	0.567568	0.432432	1				占总计的百分比	0.567568	0.432432	1
													占 组别 的百分比	0.228571	0.0625	0.156757
													占总计的百分比	0.12973	0.027027	0.156757				卡方检验							卡方检验
												SD	计数	38	8	46					值	自由度	渐进显著性（双侧）	精确显著性（双侧）	精确显著性（单侧）			值	自由度	渐进显著性（双侧）	精确显著性（双侧）	精确显著性（单侧）
													占 亚组 的百分比	0.826087	0.173913	1				皮尔逊卡方	12.883a	1	0.000331666				皮尔逊卡方	41.976a	1	9.23812e-11
													占 组别 的百分比	0.361905	0.1	0.248649				连续性修正b	11.6097	1	0.000656083				连续性修正b	40.0692	1	2.4512e-10
													占总计的百分比	0.205405	0.0432432	0.248649				似然比	13.9688	1	0.000185872				似然比	44.3665	1	2.72305e-11
												PD	计数	35	65	100				费希尔精确检验				0.000264961	0.000212239		费希尔精确检验				6.33106e-11	4.15627e-11
													占 亚组 的百分比	0.35	0.65	1				线性关联	12.8129	1	0.000344241				线性关联	41.7495	1	1.03748e-10
													占 组别 的百分比	0.333333	0.8125	0.540541				麦克尼马尔检验				.c			麦克尼马尔检验				.c
													占总计的百分比	0.189189	0.351351	0.540541				有效个案数	185						有效个案数	185
											总计		计数	105	80	185				a. 0 个单元格 (0.0%) 的期望计数小于 5。最小期望计数为 16.86。							a. 0 个单元格 (0.0%) 的期望计数小于 5。最小期望计数为 36.76。
													占 亚组 的百分比	0.567568	0.432432	1				b. 仅针对 2x2 表进行计算							b. 仅针对 2x2 表进行计算
													占 组别 的百分比	1	1	1				c. 两个变量必须具有相同的类别值。							c. 两个变量必须具有相同的类别值。
													占总计的百分比	0.567568	0.432432	1
											卡方检验
												值	自由度	渐进显著性（双侧）
											皮尔逊卡方	42.002a	3	4.00794e-09
											似然比	44.4088	3	1.23568e-09
											线性关联	30.1385	1	4.02274e-08
											麦克尼马尔-鲍克检验			.b
											有效个案数	185
											a. 1 个单元格 (12.5%) 的期望计数小于 5。最小期望计数为 4.32。
											b. 仅针对 PxP 表进行计算（其中 P 必须大于 1）。

## Sheet: 预后因素
表3 单因素和多因素Cox比例风险回归模型SII/ALB对PFS的生存分析							单因素分析：																			多因素分析
Table 3 Univariate and multivariate Cox proportional hazards regression model survival analysis of SII/ALB for PFS.
Characteristic	Univariate analysis		Multivariate analysis																							模型系数的 Omnibus 检验a
	Hazard ratio (95% CI)	P value	Hazard ratio (95% CI)	P value			模型系数的 Omnibus 检验a												分类变量编码a,d,e,f,g,h,i,j,k,l,m,n,o,p,q,r,s,t,u,v,w,x,y							-2 对数似然	总体（得分）			从上一步进行更改			从上一块进行更改
							-2 对数似然	总体（得分）			从上一步进行更改			从上一块进行更改							频率	(1)c					卡方	自由度	显著性	卡方	自由度	显著性	卡方	自由度	显著性
Gender								卡方	自由度	显著性	卡方	自由度	显著性	卡方	自由度	显著性			性别b	0=女	67	1				784.132	213.398	4	4.93554e-45	166.269	4	6.60762e-35	166.269	4	6.60762e-35
female	2.033（1.204-3.432）	0.008	1.483（0.989-2.223）	0.057			681.963	279.532	23	6.09854e-46	268.439	23	1.02537e-43	268.439	23	1.02537e-43				1=男	118	0				a. 起始块号 1。方法 = 输入
male	1						a. 起始块号 1。方法 = 输入												体力状态b	0=0-1	119	1
Age																				1=2	66	0				方程中的变量
≤60	1.295（0.814-2.06）	0.275					方程中的变量												分期b	0=＜Ⅳ	78	1					B	SE	瓦尔德	自由度	显著性	Exp(B)	95.0% Exp(B) 的 CI
＞60	1						列1	列2	列3	列4	列5	列6	列7	列8	列9	列10	列11			1=Ⅳ	107	0											下限	上限
ECOG PS (0–1 vs. 2)								B	SE	瓦尔德	自由度	显著性	Exp(B)	95.0% Exp(B) 的 CI					转移数目b	0=≤2	94	1				性别	0.394047	0.206636	3.63653	1	0.0565247	1.48297	0.989	2.223	0.989-2.223	0.989-2.223
0–1	0.284（0.077-1.04）	0.057												下限	上限					1=＞2	91	0				不良反应	-2.22425	0.292581	57.7932	1	2.91175e-14	0.108148	0.061	0.192	0.061-0.192	0.061-0.192
2	1						性别	0.709621	0.267141	7.05622	1	0.00789905	2.03322	1.204	3.432	1.204-3.432	1.204-3.432		线数b	1=First	96	1				IL1B分组	-0.321543	0.215177	2.23299	1	0.135092	0.725029	0.476	1.105	0.476-1.105	0.476-1.105
Staging（＜IV vs IV）							体力状态	-1.26021	0.663034	3.61254	1	0.0573454	0.283595	0.077	1.04	0.077-1.04	0.077-1.04			2=Non- first	89	0				SII/ALB分组	-2.37918	0.247664	92.285	1	7.50502e-22	0.0926262	0.057	0.151	0.057-0.151	0.057-0.151
＜IV	0.233（0.047-1.162）	0.076					分期	-1.45807	0.820492	3.15799	1	0.0755561	0.232684	0.047	1.162	0.047-1.162	0.047-1.162		联合药物b	1=ICIs+opioids	84	1
IV	1						转移数目	-1.21614	0.861439	1.99305	1	0.158023	0.296372	0.055	1.604	0.055-1.604	0.055-1.604			2=ICIs+opioids＋others	101	0
No of metastatic sites							线数	0.45607	0.516793	0.778805	1	0.377507	1.57786	0.573	4.345	0.573-4.345	0.573-4.345		不良反应b	1=Grade1-2	145	1
＜2	0.296（0.055-1.604）	0.158					联合药物	-0.447389	0.967389	0.213879	1	0.643744	0.639295	0.096	4.257	0.096-4.257	0.096-4.257			2=Grade3-4	40	0
≥2	1						不良反应	-1.05411	0.388828	7.34953	1	0.00670802	0.348501	0.163	0.747	0.163-0.747	0.163-0.747		中性粒分组b	1=≤1.8	16	1
Cancer type							中性粒分组	-0.272989	0.559907	0.237716	1	0.625861	0.761101	0.254	2.281	0.254-2.281	0.254-2.281			2=＞1.8	169	0
NSCLC	0.774（0.479-1.251）	0.296					淋巴分组	-0.389008	0.269068	2.09021	1	0.148245	0.677729	0.4	1.148	0.4-1.148	0.4-1.148		淋巴分组b	1=≤1.1	79	1
others	1						单核分组	0.399351	0.260968	2.34173	1	0.12595	1.49086	0.894	2.486	0.894-2.486	0.894-2.486			2=＞1.1	106	0
ICIs							血红蛋白分组	0.121399	0.252744	0.230711	1	0.630997	1.12908	0.688	1.853	0.688-1.853	0.688-1.853		单核分组b	1=≤0.6	117	1
PD-1	1.116（0.443-2.814）	0.815					血小板分组	-0.222431	0.506792	0.192633	1	0.660734	0.80057	0.296	2.162	0.296-2.162	0.296-2.162			2=＞0.6	68	0
others	1						白蛋白分组	0.380144	0.290682	1.71025	1	0.190953	1.46249	0.827	2.585	0.827-2.585	0.827-2.585		血红蛋白分组b	1=≤110	74	1
Treatment line of Immunotherapy							TNFa1分组	-0.272405	0.323745	0.707982	1	0.400115	0.761546	0.404	1.436	0.404-1.436	0.404-1.436			2=＞110	111	0
1	1.578（0.573-4.345）	0.378					IL1B分组	-0.929357	0.342269	7.37277	1	0.00662189	0.394808	0.202	0.772	0.202-0.772	0.202-0.772		血小板分组b	1=≤100	20	1
≥2	1						IL5分组	0.501983	0.310028	2.62166	1	0.105414	1.65199	0.9	3.033	0.9-3.033	0.9-3.033			2=＞100	165	0
Treatment regimen							IL6分组	-0.309669	0.251437	1.51683	1	0.2181	0.73369	0.448	1.201	0.448-1.201	0.448-1.201		白蛋白分组b	1=≤35	42	1
Monotherapy	0.639（0.096-4.257）	0.644					SII分组	-0.438133	0.260049	2.83859	1	0.0920252	0.64524	0.388	1.074	0.388-1.074	0.388-1.074			2=＞35	143	0
Combined treatment	1						肿瘤类型	-0.255767	0.244884	1.09086	1	0.296281	0.774322	0.479	1.251	0.479-1.251	0.479-1.251		TNFa1分组b	1=≤4.3	154	1
Opioid doses（mg/d）							免疫治疗分组	0.110106	0.471687	0.05449	1	0.815427	1.1164	0.443	2.814	0.443-2.814	0.443-2.814			2=＞4.3	31	0
＜30	0.814（0.528-1.255）	0.351					剂量分组	-0.206117	0.220863	0.870923	1	0.3507	0.813738	0.528	1.255	0.528-1.255	0.528-1.255		IL1B分组b	1=≤12.4	108	1
≥30	1						年龄分组	0.25875	0.236798	1.19401	1	0.274523	1.29531	0.814	2.06	0.814-2.06	0.814-2.06			2=＞12.4	77	0
Adverse event							SII/ALB分组	-3.29683	0.432198	58.187	1	2.38352e-14	0.0370004	0.016	0.086	0.016-0.086	0.016-0.086		IL5分组b	1=≤3.1	103	1
Grade1-2	0.349（0.163-0.747）	0.00670802	0.108（0.061-0.192）	＜0.001																2=＞3.1	82	0
Grade3-4	1																		IL6分组b	1=≤5.4	79	1
Neutrophils																				2=＞5.4	106	0
≤1.8	0.761（0.254-2.281）	0.625861																	SII分组b	1=≤100	73	1
＞1.8	1																			2=＞100	112	0
Lymphocyte																			肿瘤类型b	1=NSCLC	78	1
≤1.1	0.678（0.4-1.148）	0.148245																		2=其他	107	0
＞1.1	1																		免疫治疗分组b	1=PD-1	174	1
Monocyte																				2=其他	11	0
≤0.6	1.491（0.894-2.486）	0.12595																	剂量分组b	1=低剂量	101	1
＞0.6	1																			2=其他	84	0
Hemoglobin( vs )																			年龄分组b	1=≤60	80	1
≤110	1.129（0.688-1.853）	0.630997																		2=＞60	105	0
＞110	1																		SII/ALB分组b	1=≤20.86	105	1
Blood platelet(vs )																				2=＞20.86	80	0
≤100	0.801（0.296-2.162）	0.660734
＞100	1
ALB
≤35	1.461（0.838-2.546）	0.190953
＞35	1
TNF-a
≤4.3	0.762（0.386-1.372）	0.400115
＞4.3	1
IL1β
≤12.4	0.395（0.258-0.92）	0.00662189	0.725(0.476-1.105)	0.135092
＞12.4	1
IL5
≤3.1	1.652（0.848-2.778）	0.105414
＞3.1	1
IL6
≤5.4	0.734（0.438-1.195）	0.2181
＞5.4	1
SII
≤100	0.645（0.402-1.113）	0.0920252
＞100	1
SII/ALB
≤37.725	0.037（0.041-0.175）	＜0.001	0.093(0.057-0.151)	＜0.001
＞37.725	1
* P＜0.05 ** P＜0.01 ***P＜0.001
